# Supplementary material for: Pantethine ameliorates dilated cardiomyopathy features in PPCS deficiency disorder in patients and cell line models
Source: Commun Med (Lond). 2025 Jul 31;5:323. doi: 10.1038/s43856-025-01017-z (PMC12313872; doi:10.1038/s43856-025-01017-z)
Supplement: Supplementary file 3 — Supplementary Data 1 [file 43856_2025_1017_MOESM3_ESM.txt]

	Untreated	Untreated	Untreated	Untreated	Untreated	Untreated	Untreated	Untreated	Untreated	Untreated	Untreated	Untreated	Untreated	Untreated	Untreated	Untreated	Untreated	Untreated	Untreated	Untreated	Untreated	Untreated	Untreated	Untreated	Untreated	Untreated	Untreated	Untreated	Untreated	Untreated	Untreated	Untreated	Untreated	Untreated	Untreated	Untreated	Untreated	Untreated	Untreated	Untreated	Untreated	Untreated	Untreated	Untreated	Untreated	Untreated	Untreated	Untreated	Untreated	Untreated	Untreated	Untreated	Untreated	Untreated	Untreated	Untreated	Untreated	Untreated	Untreated	Untreated	Untreated	Untreated	Untreated	Untreated	Untreated	Untreated	Untreated	Untreated	Untreated	Untreated	Untreated	Untreated	Untreated	Untreated	Untreated	Untreated	Untreated	Untreated	Untreated	Untreated	Pantethine	Pantethine	Pantethine	Pantethine	Pantethine	Pantethine	Pantethine	Pantethine	Pantethine	Pantethine	Pantethine	Pantethine	Pantethine	Pantethine	Pantethine	Pantethine	Pantethine	Pantethine	Pantethine	Pantethine	Pantethine	Pantethine	Pantethine	Pantethine	Pantethine	Pantethine	Pantethine	Pantethine	Pantethine	Pantethine	Pantethine	Pantethine	Pantethine	Pantethine	Pantethine	Pantethine	Pantethine	Pantethine	Pantethine	Pantethine	Pantethine	Pantethine	Pantethine	Pantethine	Pantethine	Pantethine	Pantethine	Pantethine	Pantethine	Pantethine	Pantethine	Pantethine	Pantethine	Pantethine	Pantethine	Pantethine	Pantethine	Pantethine	Pantethine	Pantethine	Pantethine	Pantethine	Pantethine	Pantethine	Pantethine	Pantethine	Pantethine	Pantethine	Pantethine	Pantethine	Pantethine	Pantethine	Pantethine	Pantethine	Pantethine	Pantethine	Pantethine	Pantethine	Pantethine	Pantethine	4'-P-pantetheine	4'-P-pantetheine	4'-P-pantetheine	4'-P-pantetheine	4'-P-pantetheine	4'-P-pantetheine	4'-P-pantetheine	4'-P-pantetheine	4'-P-pantetheine	4'-P-pantetheine	4'-P-pantetheine	4'-P-pantetheine	4'-P-pantetheine	4'-P-pantetheine	4'-P-pantetheine	4'-P-pantetheine	4'-P-pantetheine	4'-P-pantetheine	4'-P-pantetheine	4'-P-pantetheine	4'-P-pantetheine	4'-P-pantetheine	4'-P-pantetheine	4'-P-pantetheine	4'-P-pantetheine	4'-P-pantetheine	4'-P-pantetheine	4'-P-pantetheine	4'-P-pantetheine	4'-P-pantetheine	4'-P-pantetheine	4'-P-pantetheine	4'-P-pantetheine	4'-P-pantetheine	4'-P-pantetheine	4'-P-pantetheine	4'-P-pantetheine	4'-P-pantetheine	4'-P-pantetheine	4'-P-pantetheine	4'-P-pantetheine	4'-P-pantetheine	4'-P-pantetheine	4'-P-pantetheine	4'-P-pantetheine	4'-P-pantetheine	4'-P-pantetheine	4'-P-pantetheine	4'-P-pantetheine	4'-P-pantetheine	4'-P-pantetheine	4'-P-pantetheine	4'-P-pantetheine	4'-P-pantetheine	4'-P-pantetheine	4'-P-pantetheine	4'-P-pantetheine	4'-P-pantetheine	4'-P-pantetheine	4'-P-pantetheine	4'-P-pantetheine	4'-P-pantetheine	4'-P-pantetheine	4'-P-pantetheine	4'-P-pantetheine	4'-P-pantetheine	4'-P-pantetheine	4'-P-pantetheine	4'-P-pantetheine	4'-P-pantetheine	4'-P-pantetheine	4'-P-pantetheine	4'-P-pantetheine	4'-P-pantetheine	4'-P-pantetheine	4'-P-pantetheine	4'-P-pantetheine	4'-P-pantetheine	4'-P-pantetheine	4'-P-pantetheine
"95595
-T-PPCS"	138,11420980	134,39575030	136,52058430	137,58300130																																																																																																																																																																																																																																												
NDHF	98,44789360	98,00443460	102,88248300	100,66518800	107,97038900	110,65802900	88,30607960	93,06550230	74,15045700	106,02296700	86,71197560	117,45957300	108,46027700	118,58448600	91,39910940	106,39793800		111,27255700	109,02273300	123,45910500	106,77290800	103,58565700	96,27372860	89,14928520	92,07928370	96,97711790	104,50753800	98,63013700	100,28315600	99,36481210	107,56868400	100,58927100	95,28527270	107,78799900	108,99477200	87,93195650	79,4308072	93,5763949	108,116433	118,876364	114,90995800	91,65437100	101,77010800	91,66556330	107,83532500	100,39840600	81,80610890	109,96015900	80,14788520	129,85653300	84,68586870	98,98504900	89,93646630	108,82148200	97,23619660	110,33051900	117,80974100	83,64175120	114,20373300	93,17703480	107,48537000	92,29835800	109,75784900	81,62616280	85,52000000	138,55000000	90,36000000	105,61000000	95,96000000	116,11000000	103,75000000	117,72000000	109,92000000	106,56000000	100,29000000	102,41000000	78,04000000	86,94000000	86,12000000	76,16000000	113,30171300	152,48066500	142,42760600	75,26306500	119,70991400	138,00221100	60,29892830	80,94924620	64,48394630	216,69833300	229,59572800	117,71312200	179,11236100	231,2100000	125,6000000	244,970000	191,110000																																																																112,7361240	104,2200860	92,0543170	94,8929963	99,6179332	109,7962020	100,3940330	105,336538	109,5797260	109,5186460	108,639027	144,6349550	85,0181325	95,0402688	87,3344904	84,7796963	135,121122		120,167081	141,192512	148,681049	127,166685	86,8957919	89,6582685	88,3449414	86,0557769	72,2443559	142,429953	99,5526029	114,821249	101,048278	132,89	107,13	92,89	94,28																																													
95595	98,67550970	100,43757200	89,27784210	78,38705970	101,09708800	79,63024730	85,61459000	93,84020710	99,24877650	119,78300600	109,78028100	77,58771700	78,56571350	76,70618990	76,01073090	74,86440320	72,77195810	70,16170180	67,28563470	82,78000000	83,83000000	81,84000000	81,10000000	69,85000000	67,90000000	65,46000000	62,78000000																																																						82,07354130	75,03866630	98,18889310	107,99944900	112,70184300						115,23000000	120,25000000																																																																					51,8697945	125,4914380	77,5258219	121,5872600	96,8790014	118,3695440	91,1876884	106,605224	163,2511010	132,1770350	151,002105	134,8351030	136,5065100	92,6999462	98,1531046																	86,49	91,58																																															
103596	101,27644800	91,33085970	101,95923200	98,34813410	67,90703030	82,19498620	76,52486530	76,80955600	97,45000000	63,36000000	76,69000000	71,40000000	71,67000000																																																																				92,60002820	92,44802270	98,93633070		123,52757100						188,04000000	131,80000000																																																																					100,0642910	85,1020502	100,0890000	93,7394106	95,6951250																											87,46	89,29																																															
128343	60,57373608	81,32898271	75,23776903	75,91457055	76,59137207	76,36577156	73,65856548	73,43296497	63,73214318	70,72575889	64,40894470	78,84737714	67,79295230	78,39617612	66,66494977	72,07936193	73,75168949	80,43250411	79,53172011	85,27421807	76,11624747	69,17270419	77,88028279	72,51311150		66,57999360	78,11441331	79,62380163	83,68971371	68,28653864		66,07261281	74,48691139	84,21209738	88,08886913	70,37837018																																													103,75205700	104,67468700	67,97785330	73,53335790	106,07874400	61,61241110	57,73136100	72,16420130	58,32550880																																																																								71,8163625	71,3286540	65,2193893	99,9598213	94,6413061	69,0347587	110,2355820		70,1349116	83,8428668	117,683625	87,2807115	80,0331230	65,6385742	69,1165720																																																																	
128344	84,87794552		83,33270334	87,96842989		95,69464079	74,94424579		100,55111620*	95,91538967	75,60649244	70,08777036	70,08777036	75,16499467	75,63235632	83,92928752	81,26000000	80,50000000	81,39000000	83,86000000	89,21000000	83,38000000	73,05000000	76,28000000	57,61934568	77,48217388					86,61118788	83,49082376	91,69595644	72,50668676																																															77,21130840	101,73668200	90,86275500	99,97484000	115,36497700	92,16190640	70,70290810	72,83897090	74,90655600																																																																								61,7257898	70,9722110	80,6101579	77,6927871	86,8631511	80,8586664	75,6171888		105,2357660	90,8083339	127,433474	102,9972770	93,4564711	94,8361017	94,2088289																																																																	
146603	93,14000000	80,07000000	86,02000000	86,75000000	107,35000000	109,44000000	95,63000000	87,26000000	77,78000000	78,29000000	71,88000000	68,88000000	62,84000000	70,55000000	67,08000000	69,79000000																																																																											154,26000000	124,62000000	132,28000000	129,3500000																																																																																																		107,62	111,26	91,86	96,53																																													
