# Supplementary material for: Pantethine ameliorates dilated cardiomyopathy features in PPCS deficiency disorder in patients and cell line models
Source: Commun Med (Lond). 2025 Jul 31;5:323. doi: 10.1038/s43856-025-01017-z (PMC12313872; doi:10.1038/s43856-025-01017-z)
Supplement: Supplementary file 4 — Supplementary Data 2 [file 43856_2025_1017_MOESM4_ESM.txt]

	Untreated	Untreated	Untreated	Untreated	Untreated	Untreated	Untreated	Untreated	Untreated	Untreated	Untreated	Untreated	50 µM Pantethine	50 µM Pantethine	50 µM Pantethine	50 µM Pantethine	50 µM Pantethine	50 µM Pantethine	50 µM Pantethine	50 µM Pantethine	50 µM Pantethine	50 µM Pantethine	50 µM Pantethine	50 µM Pantethine	150 µM Pantethine	150 µM Pantethine	150 µM Pantethine	150 µM Pantethine	150 µM Pantethine	150 µM Pantethine	150 µM Pantethine	150 µM Pantethine	150 µM Pantethine	150 µM Pantethine	150 µM Pantethine	150 µM Pantethine	500 µM Pantethine	500 µM Pantethine	500 µM Pantethine	500 µM Pantethine	500 µM Pantethine	500 µM Pantethine	500 µM Pantethine	500 µM Pantethine	500 µM Pantethine	500 µM Pantethine	500 µM Pantethine	500 µM Pantethine
C	103,00000000	97,00000000	116,00000000	95,00000000	89,00000000	93,00000000	97,00000000	110,00000000					172,00000000	183,00000000	151,00000000	102,00000000	97,00000000	104,00000000	94,00000000						152,0000000	124,0000000	175,0000000	100,0000000	95,0000000	96,0000000	94,0000000	94,000000	95,0000000				142	152	132	83	90	54	77	100	91
95595	57,00000000	48,00000000	79,00000000	71,00000000	35,00000000	96,00000000	59,00000000	95,00000000	70,00000000	81,00000000	75,00000000		192,00000000	163,00000000		79,00000000	74,00000000	79,00000000	94,00000000						180,0000000	175,0000000	73,0000000	93,0000000	90,0000000	97,0000000	95,0000000	99,000000	75,0000000				133	132		98	92	88	82	81	89
103596	54,00000000	69,00000000	68,00000000	62,00000000	57,00000000	82,00000000	67,00000000	81,00000000	69,00000000				117,00000000	132,00000000	125,00000000	115,00000000	114,00000000	105,00000000							147,0000000	111,0000000	112,0000000	104,0000000	126,0000000	110,0000000	125,0000000						125			103	105	113	107	109	97
