# Supplementary material for: Pantethine ameliorates dilated cardiomyopathy features in PPCS deficiency disorder in patients and cell line models
Source: Commun Med (Lond). 2025 Jul 31;5:323. doi: 10.1038/s43856-025-01017-z (PMC12313872; doi:10.1038/s43856-025-01017-z)
Supplement: Supplementary file 5 — Supplementary Data 3 [file 43856_2025_1017_MOESM5_ESM.txt]

	Untreated	Untreated	Untreated	Untreated	Untreated	Untreated	Untreated	Untreated	Untreated	Untreated	Untreated	Untreated	50 µM Pantethine	50 µM Pantethine	50 µM Pantethine	50 µM Pantethine	50 µM Pantethine	50 µM Pantethine	50 µM Pantethine	50 µM Pantethine	50 µM Pantethine	50 µM Pantethine	50 µM Pantethine	50 µM Pantethine	150 µM Pantethine	150 µM Pantethine	150 µM Pantethine	150 µM Pantethine	150 µM Pantethine	150 µM Pantethine	150 µM Pantethine	150 µM Pantethine	150 µM Pantethine	150 µM Pantethine	150 µM Pantethine	150 µM Pantethine	500 µM Pantethine	500 µM Pantethine	500 µM Pantethine	500 µM Pantethine	500 µM Pantethine	500 µM Pantethine	500 µM Pantethine	500 µM Pantethine	500 µM Pantethine	500 µM Pantethine	500 µM Pantethine	500 µM Pantethine
C	86,00000000	114,00000000	110,00000000	75,00000000	115,00000000				101,00000000	106,00000000	93,00000000	100,00000000	243,00000000	223,00000000		106,00000000	117,00000000	112,00000000	97,00000000						145,0000000			111,0000000	118,0000000	123,0000000	127,0000000	116,000000	124,0000000				143		147	149	148	147	148	140
95595	82,00000000	64,00000000	71,00000000		95,00000000	87,00000000	78,00000000	58,00000000	53,00000000	53,00000000	63,00000000		251,00000000	172,00000000	152,00000000	113,00000000	111,00000000	108,00000000	114,00000000						259,0000000	257,0000000		104,0000000	123,0000000	103,0000000	120,0000000	135,000000	119,0000000				520	311	445	160	108	117	119	140	118
103596	86,00000000	88,00000000	81,00000000			66,00000000	73,00000000	71,00000000	67,00000000				115,00000000	106,00000000	128,00000000	101,00000000									123,0000000	108,0000000	118,0000000	113,0000000	117,0000000	118,0000000							150	133	141	125	139	115
