# Supplementary material for: Pantethine ameliorates dilated cardiomyopathy features in PPCS deficiency disorder in patients and cell line models
Source: Commun Med (Lond). 2025 Jul 31;5:323. doi: 10.1038/s43856-025-01017-z (PMC12313872; doi:10.1038/s43856-025-01017-z)
Supplement: Supplementary file 6 — Supplementary Data 4 [file 43856_2025_1017_MOESM6_ESM.txt]

	Untreated	Untreated	Untreated	Untreated	Untreated	Untreated	Untreated	Untreated	Untreated	Untreated	Untreated	Untreated	50 µM Pantethine	50 µM Pantethine	50 µM Pantethine	50 µM Pantethine	50 µM Pantethine	50 µM Pantethine	50 µM Pantethine	50 µM Pantethine	50 µM Pantethine	50 µM Pantethine	50 µM Pantethine	50 µM Pantethine	150 µM Pantethine	150 µM Pantethine	150 µM Pantethine	150 µM Pantethine	150 µM Pantethine	150 µM Pantethine	150 µM Pantethine	150 µM Pantethine	150 µM Pantethine	150 µM Pantethine	150 µM Pantethine	150 µM Pantethine	500 µM Pantethine	500 µM Pantethine	500 µM Pantethine	500 µM Pantethine	500 µM Pantethine	500 µM Pantethine	500 µM Pantethine	500 µM Pantethine	500 µM Pantethine	500 µM Pantethine	500 µM Pantethine	500 µM Pantethine
C	108,00000000	101,00000000				110,00000000	95,00000000	105,00000000	99,00000000	101,00000000			82,00000000	94,00000000	91,00000000	115,00000000	129,00000000	128,00000000	115,00000000						198,0000000		121,0000000	120,0000000	124,0000000	131,0000000	131,0000000	127,000000	128,0000000				376	286	271	179	192	185	159	148	158
95595	64,00000000	49,00000000	35,00000000	92,00000000	100,00000000	99,00000000							184,00000000	192,00000000	181,00000000	117,00000000	115,00000000	128,00000000	126,00000000						325,0000000	447,0000000	387,0000000	147,0000000	146,0000000	143,0000000	152,0000000	144,000000	157,0000000				617	512	793	206	177	197	191	219	202
103596	85,00000000	62,00000000	68,00000000			103,00000000	122,00000000	72,00000000	61,00000000	77,00000000	58,00000000		144,00000000	112,00000000	141,00000000	117,00000000									144,0000000	111,0000000	144,0000000	88,0000000	132,0000000	85,0000000							144	85	130	91	140	89
