# Supplementary material for: Pantethine ameliorates dilated cardiomyopathy features in PPCS deficiency disorder in patients and cell line models
Source: Commun Med (Lond). 2025 Jul 31;5:323. doi: 10.1038/s43856-025-01017-z (PMC12313872; doi:10.1038/s43856-025-01017-z)
Supplement: Supplementary file 7 — Supplementary Data 5 [file 43856_2025_1017_MOESM7_ESM.txt]

	Untreated	Untreated	Untreated	Untreated	Untreated	Untreated	Untreated	Untreated	Untreated	Untreated	Untreated	Untreated	50 µM Pantethine	50 µM Pantethine	50 µM Pantethine	50 µM Pantethine	50 µM Pantethine	50 µM Pantethine	50 µM Pantethine	50 µM Pantethine	50 µM Pantethine	50 µM Pantethine	50 µM Pantethine	50 µM Pantethine	150 µM Pantethine	150 µM Pantethine	150 µM Pantethine	150 µM Pantethine	150 µM Pantethine	150 µM Pantethine	150 µM Pantethine	150 µM Pantethine	150 µM Pantethine	150 µM Pantethine	150 µM Pantethine	150 µM Pantethine	500 µM Pantethine	500 µM Pantethine	500 µM Pantethine	500 µM Pantethine	500 µM Pantethine	500 µM Pantethine	500 µM Pantethine	500 µM Pantethine	500 µM Pantethine	500 µM Pantethine	500 µM Pantethine	500 µM Pantethine
C	129,00000000	81,00000000	90,00000000	106,00000000	86,00000000	108,00000000	95,00000000	102,00000000	101,00000000	102,00000000			79,00000000	142,00000000	117,00000000	102,00000000	99,00000000	114,00000000	102,00000000						101,0000000	87,0000000	96,0000000	113,0000000	105,0000000	104,0000000	99,0000000	104,000000	109,0000000				89	119	90	106	107	103	99	103	98
95595	59,00000000	65,00000000	30,00000000	91,00000000	68,00000000	93,00000000	99,00000000	97,00000000	117,00000000	102,00000000	93,00000000		141,00000000	228,00000000	148,00000000	92,00000000	94,00000000	112,00000000	90,00000000						122,0000000	151,0000000		117,0000000	97,0000000	104,0000000	114,0000000	114,000000	106,0000000				133	235	243	90	103	116	99	103	105
103596	68,00000000	52,00000000	54,00000000	57,00000000	86,00000000	72,00000000	92,00000000	83,00000000	78,00000000	102,00000000			103,00000000	87,00000000	82,00000000	95,00000000	107,00000000	95,00000000	107,00000000						135,0000000	75,0000000	81,0000000	96,0000000	110,0000000	92,0000000	109,0000000	107,000000	107,0000000				81	70		107	109	104	109	117	111
