# Supplementary material for: Pantethine ameliorates dilated cardiomyopathy features in PPCS deficiency disorder in patients and cell line models
Source: Commun Med (Lond). 2025 Jul 31;5:323. doi: 10.1038/s43856-025-01017-z (PMC12313872; doi:10.1038/s43856-025-01017-z)
Supplement: Supplementary file 13 — Supplementary Data 11 [file 43856_2025_1017_MOESM13_ESM.txt]

"Age (months)"	"LV diameter 
diastole (z-score)"	"LV diameter 
systole (z-score)"	"Ejection
 Fraction"
9	-0,96	-1,85	63
32	4,70	9,75	15
35			
36	1,29	2,96	54
40			
53	4,18	7,22	28
59	-1,27	-0,07	57
60			
62			
67			
72	-0,52	0,04	60
80	6,90	9,50	33
84	-0,11	1,57	50
99	-1,69	-1,71	54
			
107	-1,40	-1,53	65
114	-1,86	-1,11	60
117			
118	-1,85	-0,99	58
123	-1,16	-1,07	62
131	-1,32	-1,16	61
134			
138	-0,90	-1,54	67
144	-0,33	-0,48	58
