# Supplementary material for: Pantethine ameliorates dilated cardiomyopathy features in PPCS deficiency disorder in patients and cell line models
Source: Commun Med (Lond). 2025 Jul 31;5:323. doi: 10.1038/s43856-025-01017-z (PMC12313872; doi:10.1038/s43856-025-01017-z)
Supplement: Supplementary file 14 — Supplementary Data 12 [file 43856_2025_1017_MOESM14_ESM.txt]

	Age (months)	Left Ventricular End-Diastolic Diameter	Ejection Fraction
09 03 16	417,00000000000000	53,00	65
27 04 16	421,00000000000000	55,00	64
19 04 22	603,00000000000000	50,00	42
20 04 22	603,00000000000000	51,00	42
02 05 22	604,00000000000000	55,00	47
16 06 22	607,00000000000000	55,00	50
10 11 22	620,00000000000000	55,00	61
18 06 23	638,00000000000000	53,00	63
20 08 23	643,00000000000000	51,00	61
18 09 23	646,00000000000000	50,00	74
14 07 24	671,00000000000000	52,00	60
06 10 24	678,00000000000000	49,00	70
