# Supplementary material for: Pantethine ameliorates dilated cardiomyopathy features in PPCS deficiency disorder in patients and cell line models
Source: Commun Med (Lond). 2025 Jul 31;5:323. doi: 10.1038/s43856-025-01017-z (PMC12313872; doi:10.1038/s43856-025-01017-z)
Supplement: Supplementary file 15 — Supplementary Data 13 [file 43856_2025_1017_MOESM15_ESM.txt]

	NHDF	NHDF 50 µM P	NHDF 150 µM P	NHDF 500 µM P	NHDF 50 µM 4PP	NHDF 150 µM 4PP	NHDF 500 µM 4PP	95595	95595 50 µM P	95595 150 µM P	95595 500 µM P	95595 50 µM 4PP	95595 150 µM 4PP	95595 500 µM 4PP	103596	103596 50 µM P	103596 150 µM P	103596 500 µM P	103596 50 µM 4PP	103596 150 µM 4PP	103596 500 µM 4PP
NDHF	85,52000000	123,79000000	131,1600000	231,21	88,60	81,87	132,89	82,78000000	99,68000000	93,6800000	115,23	63,17	73,35	86,49	63,36000000	99,68000000	123,3300000	188,04	71,00	74,05	87,46
95595	138,55000000	125,09000000	108,5100000	125,60	81,71	111,50	107,13	83,83000000	109,10000000	98,8800000	120,25	59,86	72,08	91,58	76,69000000	109,10000000	135,9400000	131,80	76,70	69,58	89,29
103596	90,36000000	114,41000000	119,9200000	244,97	78,70	90,57	92,89	81,84000000	108,72000000	94,5600000	117,24	59,89	72,96	88,69	71,40000000	105,36000000	127,3600000	150,30	73,50	72,00	88,25
	105,61000000	129,64000000	152,2500000	191,11	78,24	81,34	94,28	81,10000000							71,67000000
	95,96000000							69,85000000
	116,11000000							67,90000000
	103,75000000							65,46000000
	117,72000000							62,78000000
	109,92000000
	106,56000000
	100,29000000
	102,41000000
	78,04000000
	86,94000000
	86,12000000
	76,16000000
